# Supplementary material for: ﻿Two novel species of arctic-alpine lichen-forming fungi (Ascomycota, Megasporaceae) from the Deosai Plains, Pakistan
Source: MycoKeys. 2024 Mar 1;102:285–99. doi: 10.3897/mycokeys.102.113310 (PMC10924169; doi:10.3897/mycokeys.102.113310)
Supplement: XML Treatment for Oxneriaria crittendenii [file mycokeys.102.113310-treatment1.xml]

<!DOCTYPE tp:taxon-treatment
  PUBLIC "-//TaxonX//DTD Taxonomic Treatment Publishing DTD v0 20100105//EN" "tax-treatment-NSO.dtd">
<tp:taxon-treatment xmlns:tp="http://www.plazi.org/taxpub"><tp:treatment-meta><kwd-group><label>Taxon classification</label><kwd>
                <named-content content-type="kingdom">Animalia</named-content>
              </kwd><kwd>
                <named-content content-type="order">Pertusariales</named-content>
              </kwd><kwd>
                <named-content content-type="family">Megasporaceae</named-content>
              </kwd></kwd-group><mixed-citation publication-type="journal"><person-group><name><surname>Usman</surname><given-names>Muhammad</given-names></name><name><surname>Dyer</surname><given-names>Paul S.</given-names></name><name><surname>Brock</surname><given-names>Matthias</given-names></name><name><surname>Wade</surname><given-names>Christopher M.</given-names></name><name><surname>Khalid</surname><given-names>Abdul Nasir</given-names></name></person-group><article-title>﻿Two novel species of arctic-alpine lichen-forming fungi (<tp:taxon-name><tp:taxon-name-part taxon-name-part-type="phylum">Ascomycota</tp:taxon-name-part></tp:taxon-name>, <tp:taxon-name><tp:taxon-name-part taxon-name-part-type="family">Megasporaceae</tp:taxon-name-part></tp:taxon-name>) from the Deosai Plains, Pakistan</article-title><source>MycoKeys</source><day>01</day><month>03</month><year>2024</year><volume>102</volume><fpage>285</fpage><lpage>299</lpage><pub-id pub-id-type="doi">10.3897/mycokeys.102.113310</pub-id></mixed-citation></tp:treatment-meta><tp:nomenclature><label>﻿</label><tp:taxon-name>
              <object-id xmlns:xlink="http://www.w3.org/1999/xlink" content-type="arpha" xlink:type="simple">AB0F169D-D710-5ACF-848B-67A78DEAE60E</object-id>
              <tp:taxon-name-part taxon-name-part-type="genus" reg="Oxneriaria">Oxneriaria</tp:taxon-name-part>
              <tp:taxon-name-part taxon-name-part-type="species" reg="crittendenii">crittendenii</tp:taxon-name-part>
              <object-id xmlns:xlink="http://www.w3.org/1999/xlink" content-type="mycobank" xlink:type="simple">848889</object-id>
            </tp:taxon-name><tp:taxon-authority>Usman &amp; Khalid</tp:taxon-authority><xref ref-type="fig" rid="F1">Fig. 1</xref></tp:nomenclature><tp:treatment-sec sec-type="etymology" id="SECID0E5RBG"><title>Etymology.</title><p>The specific epithet “<italic>crittendenii</italic>” refers to the British lichenologist Prof. Peter D Crittenden in recognition for his outstanding contributions to lichenology.</p></tp:treatment-sec><tp:treatment-sec sec-type="Holotype" id="SECID0EOSBG"><title>Holotype.</title><p>Pakistan. Gilgit Baltistan: Deosai Plains (<named-content xmlns:xlink="http://www.w3.org/1999/xlink" content-type="dwc:verbatimCoordinates" xlink:type="simple"><named-content content-type="geo-json" specific-use="{&#34;type&#34;:&#34;Point&#34;,&#34;coordinates&#34;:[75.223875,35.012703]}" id="NCID0EXSBG" xlink:type="simple">35°0'45.73"N, 75°13'25.95"E</named-content></named-content>, elev. 4,651 m) on rocks, 13 May 2019, M. Usman DEO117 (LAH, holotype; LAH37193). GenBank <ext-link xmlns:xlink="http://www.w3.org/1999/xlink" ext-link-type="gen" xlink:href="OR037223" xlink:type="simple">OR037223</ext-link> [ITS], <ext-link xmlns:xlink="http://www.w3.org/1999/xlink" ext-link-type="gen" xlink:href="OR037219" xlink:type="simple">OR037219</ext-link> [<abbrev xmlns:xlink="http://www.w3.org/1999/xlink" xlink:title="nuclear large subunit" id="ABBRID0EGTBG" xlink:type="simple">LSU</abbrev>], <ext-link xmlns:xlink="http://www.w3.org/1999/xlink" ext-link-type="gen" xlink:href="OR037259" xlink:type="simple">OR037259</ext-link> [<abbrev xmlns:xlink="http://www.w3.org/1999/xlink" xlink:title="mitochondrial" id="ABBRID0EPTBG" xlink:type="simple">mt</abbrev><abbrev xmlns:xlink="http://www.w3.org/1999/xlink" xlink:title="small subunit" id="ABBRID0ETTBG" xlink:type="simple">SSU</abbrev>].</p></tp:treatment-sec><tp:treatment-sec sec-type="diagnosis" id="SECID0EXTBG"><title>Diagnosis.</title><p>It differs from its closest species <italic><tp:taxon-name><tp:taxon-name-part taxon-name-part-type="genus" reg="Oxneriaria">O.</tp:taxon-name-part><tp:taxon-name-part taxon-name-part-type="species" reg="pruinosa">pruinosa</tp:taxon-name-part></tp:taxon-name></italic> by having lobate black margins (vs. non-lobate), orbicular thallus 1.5–5 cm (vs. irregular 3–8 cm), K test negative (vs. K positive yellow), distinct proper-exciple 17–40 µm wide (vs. indistinct) and polarilocular ellipsoid ascospores (vs. simple ellipsoid).</p></tp:treatment-sec><tp:treatment-sec sec-type="description" id="SECID0ERUBG"><title>Description.</title><p>
              Thallus crustose, epilithic, orbicular, 1.5–5 cm across, zonate, fine bullate to areolate in the centre to poorly areolate towards margin, in the centre areoles 0.5–1 mm diam. and a few areoles changing to squamules up to 1.8 mm in length, lobate at margins, determinate and radiate. <bold><italic>Hypothallus</italic></bold> distinct, shiny light brown. <bold><italic>Upper surface</italic></bold> grey with white powdery texture and black at margins. <bold><italic>Thallus</italic></bold> heteromerous, upper cortex 20–60 µm thick, globose to sub-globose hyaline paraplectenchymatous cells, 6–11 µm in diam. <bold><italic>Algal layer</italic></bold> discontinuous, 90–140 µm thick, photobiont <italic><tp:taxon-name><tp:taxon-name-part taxon-name-part-type="genus" reg="Trebouxia">Trebouxia</tp:taxon-name-part></tp:taxon-name></italic> sp, coccoid cells, globose to sub-globose 6–14 µm in diam. <bold><italic>Medulla</italic></bold> and <bold><italic>lower cortex</italic></bold> not differentiated and consisting of paraplectenchymatous, globose to sub-globose hyaline cells 25–45 µm in diam.</p><p><bold><italic>Apothecia</italic></bold> without stipe, aspicilioid, one apothecium per areole, rounded, 600–950 µm in diam., pruinose with black disc 450–700 µm, dull and concave. <bold><italic>Proper exciple</italic></bold> 17–40 µm thick. <bold><italic>Thalline exciple</italic></bold> 140–190 µm thick. <bold><italic>Epihymenium</italic></bold> brown, 10–20 µm thick. <bold><italic>Hymenium</italic></bold> hyaline, 85–110 µm thick. <bold><italic>Hypothecium</italic></bold> hyaline, 35–55 µm thick. <bold><italic>Asci</italic></bold> clavate, 8–spored, 60–100 × 22–30 µm. <bold><italic>Ascospores</italic></bold> hyaline, ellipsoid, polarilocular, 13–18 × 7–11 µm. <bold><italic>Paraphyses</italic></bold> moniliform, septate, cylindrical cells 3–10 × 1–2.5 µm, with internally brown terminal cells. <bold><italic>Pycnidia</italic></bold> roccella type (<xref ref-type="bibr" rid="B20">Ryan et al. 2002</xref>), globose to pyriform, 115–200 × 85–200 µm dark brown ostiole, long filiform hyaline conidia, 17–24 × 1 µm.</p></tp:treatment-sec><tp:treatment-sec sec-type="ecology" id="SECID0EQYBG"><title>Ecology.</title><p>Saxicolous, calcareous, known only from Deosai Plains, Gilgit-Baltistan, occurring at elevations between 4,117 m and 4,651 m in extremely cold conditions.</p></tp:treatment-sec><tp:treatment-sec sec-type="Chemical study" id="SECID0EVYBG"><title>Chemical study:</title><p>K -ve, C -ve, KC -ve, <abbrev xmlns:xlink="http://www.w3.org/1999/xlink" xlink:title="ultra-violet" id="ABBRID0E2YBG" xlink:type="simple">UV</abbrev> +ve (light green), hymenium initially blue then turning dark orange after Lugol’s solution. Substictic acid detected through <abbrev xmlns:xlink="http://www.w3.org/1999/xlink" xlink:title="thin layer chromatography" id="ABBRID0E6YBG" xlink:type="simple">TLC</abbrev>.</p></tp:treatment-sec><tp:treatment-sec sec-type="material" id="SECID0EDZBG"><title>Additional material examined.</title><p>Pakistan. GILGIT BALTISTAN: Deosai Plains, <named-content xmlns:xlink="http://www.w3.org/1999/xlink" content-type="dwc:verbatimCoordinates" xlink:type="simple"><named-content content-type="geo-json" specific-use="{&#34;type&#34;:&#34;Point&#34;,&#34;coordinates&#34;:[75.609747,35.122911]}" id="NCID0EMZBG" xlink:type="simple">35°7'22.48"N, 75°36'35.09"E</named-content></named-content>, elev. 4,177 m, on rocks, 3 September 2020, M. Usman &amp; M. Shafiq DEO129 (LAH, paratype; LAH37194; GenBank <ext-link xmlns:xlink="http://www.w3.org/1999/xlink" ext-link-type="gen" xlink:href="OR037224" xlink:type="simple">OR037224</ext-link> [ITS], <ext-link xmlns:xlink="http://www.w3.org/1999/xlink" ext-link-type="gen" xlink:href="OR037220" xlink:type="simple">OR037220</ext-link> [<abbrev xmlns:xlink="http://www.w3.org/1999/xlink" xlink:title="nuclear large subunit" id="ABBRID0E2ZBG" xlink:type="simple">LSU</abbrev>], <ext-link xmlns:xlink="http://www.w3.org/1999/xlink" ext-link-type="gen" xlink:href="OR037260" xlink:type="simple">OR037260</ext-link> [<abbrev xmlns:xlink="http://www.w3.org/1999/xlink" xlink:title="mitochondrial" id="ABBRID0EE1BG" xlink:type="simple">mt</abbrev><abbrev xmlns:xlink="http://www.w3.org/1999/xlink" xlink:title="small subunit" id="ABBRID0EI1BG" xlink:type="simple">SSU</abbrev>].</p></tp:treatment-sec><tp:treatment-sec><!--Section generated to contain objects referenced in tp:taxon-treatment.--><fig id="F1" position="float" orientation="portrait"><object-id xmlns:xlink="http://www.w3.org/1999/xlink" content-type="doi" xlink:type="simple">10.3897/mycokeys.102.113310.figure1</object-id><object-id xmlns:xlink="http://www.w3.org/1999/xlink" content-type="arpha" xlink:type="simple">CFC21EEB-6672-5779-A5B2-3299125E563A</object-id><label>Figure 1.</label><caption><p><italic><tp:taxon-name><tp:taxon-name-part taxon-name-part-type="genus" reg="Oxneriaria">Oxneriaria</tp:taxon-name-part><tp:taxon-name-part taxon-name-part-type="species" reg="crittendenii">crittendenii</tp:taxon-name-part></tp:taxon-name></italic> sp. nov. holotype (LAH37193) <bold>A</bold> thallus <bold>B</bold> margins <bold>C</bold> apothecia under stereomicroscope <bold>D</bold> ascospores in Lugol’s solution <bold>E</bold> conidia <bold>F</bold> pycnidium. Photos by Muhammad Usman. Scale bars: 5 cm (<bold>A</bold>); 1 mm (<bold>B, C</bold>); 20 μm (<bold>D, E</bold>); 100 μm (<bold>F</bold>).</p></caption><graphic xmlns:xlink="http://www.w3.org/1999/xlink" xlink:href="mycokeys-102-285-g001.jpg" position="float" orientation="portrait" xlink:type="simple" id="oo_995444.jpg"><uri content-type="original_file" xlink:type="simple">https://binary.pensoft.net/fig/995444</uri></graphic></fig></tp:treatment-sec><ref-list><ref id="B20"><mixed-citation xmlns:xlink="http://www.w3.org/1999/xlink" xlink:type="simple"><person-group><name name-style="western"><surname>Ryan</surname><given-names>BD</given-names></name><name name-style="western"><surname>Bungartz</surname><given-names>F</given-names></name><name name-style="western"><surname>Nash</surname><given-names>TH</given-names></name></person-group> (<year>2002</year>) Morphology and anatomy of the lichen thallus. Lichen flora of the Greater Sonoran Desert Region. I. Lichens unlimited. Arizona State University, Tempe, 8–40.</mixed-citation></ref></ref-list></tp:taxon-treatment>
