# Supplementary material for: ﻿Two novel species of arctic-alpine lichen-forming fungi (Ascomycota, Megasporaceae) from the Deosai Plains, Pakistan
Source: MycoKeys. 2024 Mar 1;102:285–99. doi: 10.3897/mycokeys.102.113310 (PMC10924169; doi:10.3897/mycokeys.102.113310)
Supplement: XML Treatment for Oxneriaria deosaiensis [file mycokeys.102.113310-treatment2.xml]

<!DOCTYPE tp:taxon-treatment
  PUBLIC "-//TaxonX//DTD Taxonomic Treatment Publishing DTD v0 20100105//EN" "tax-treatment-NSO.dtd">
<tp:taxon-treatment xmlns:tp="http://www.plazi.org/taxpub"><tp:treatment-meta><kwd-group><label>Taxon classification</label><kwd>
                <named-content content-type="kingdom">Animalia</named-content>
              </kwd><kwd>
                <named-content content-type="order">Pertusariales</named-content>
              </kwd><kwd>
                <named-content content-type="family">Megasporaceae</named-content>
              </kwd></kwd-group><mixed-citation publication-type="journal"><person-group><name><surname>Usman</surname><given-names>Muhammad</given-names></name><name><surname>Dyer</surname><given-names>Paul S.</given-names></name><name><surname>Brock</surname><given-names>Matthias</given-names></name><name><surname>Wade</surname><given-names>Christopher M.</given-names></name><name><surname>Khalid</surname><given-names>Abdul Nasir</given-names></name></person-group><article-title>﻿Two novel species of arctic-alpine lichen-forming fungi (<tp:taxon-name><tp:taxon-name-part taxon-name-part-type="phylum">Ascomycota</tp:taxon-name-part></tp:taxon-name>, <tp:taxon-name><tp:taxon-name-part taxon-name-part-type="family">Megasporaceae</tp:taxon-name-part></tp:taxon-name>) from the Deosai Plains, Pakistan</article-title><source>MycoKeys</source><day>01</day><month>03</month><year>2024</year><volume>102</volume><fpage>285</fpage><lpage>299</lpage><pub-id pub-id-type="doi">10.3897/mycokeys.102.113310</pub-id></mixed-citation></tp:treatment-meta><tp:nomenclature><label>﻿</label><tp:taxon-name>
              <object-id xmlns:xlink="http://www.w3.org/1999/xlink" content-type="arpha" xlink:type="simple">0AD8C319-B561-5C27-A494-DF2CDCBE1D26</object-id>
              <tp:taxon-name-part taxon-name-part-type="genus" reg="Oxneriaria">Oxneriaria</tp:taxon-name-part>
              <tp:taxon-name-part taxon-name-part-type="species" reg="deosaiensis">deosaiensis</tp:taxon-name-part>
              <object-id xmlns:xlink="http://www.w3.org/1999/xlink" content-type="mycobank" xlink:type="simple">848890</object-id>
            </tp:taxon-name><tp:taxon-authority>Khalid &amp; Usman</tp:taxon-authority><xref ref-type="fig" rid="F2">Fig. 2</xref></tp:nomenclature><tp:treatment-sec sec-type="etymology" id="SECID0EZ2BG"><title>Etymology.</title><p>The specific epithet “<italic>deosaiensis</italic>” refers to the Deosai Plains, the type locality.</p></tp:treatment-sec><tp:treatment-sec sec-type="Holotype" id="SECID0EJ3BG"><title>Holotype.</title><p>Pakistan. Gilgit Baltistan: Deosai Plains (<named-content xmlns:xlink="http://www.w3.org/1999/xlink" content-type="dwc:verbatimCoordinates" xlink:type="simple"><named-content content-type="geo-json" specific-use="{&#34;type&#34;:&#34;Point&#34;,&#34;coordinates&#34;:[75.250125,35.002794]}" id="NCID0ES3BG" xlink:type="simple">35°0'10.06"N, 75°15'0.45"E</named-content></named-content>, elev. 4,689 m) on soil, 13 May 2019, M. Usman DEO206 (LAH, holotype; LAH37200). GenBank <ext-link xmlns:xlink="http://www.w3.org/1999/xlink" ext-link-type="gen" xlink:href="OR037225" xlink:type="simple">OR037225</ext-link> [ITS], <ext-link xmlns:xlink="http://www.w3.org/1999/xlink" ext-link-type="gen" xlink:href="OR037221" xlink:type="simple">OR037221</ext-link> [<abbrev xmlns:xlink="http://www.w3.org/1999/xlink" xlink:title="nuclear large subunit" id="ABBRID0EB4BG" xlink:type="simple">LSU</abbrev>], <ext-link xmlns:xlink="http://www.w3.org/1999/xlink" ext-link-type="gen" xlink:href="OR037261" xlink:type="simple">OR037261</ext-link> [<abbrev xmlns:xlink="http://www.w3.org/1999/xlink" xlink:title="mitochondrial" id="ABBRID0EK4BG" xlink:type="simple">mt</abbrev><abbrev xmlns:xlink="http://www.w3.org/1999/xlink" xlink:title="small subunit" id="ABBRID0EO4BG" xlink:type="simple">SSU</abbrev>].</p></tp:treatment-sec><tp:treatment-sec sec-type="diagnosis" id="SECID0ES4BG"><title>Diagnosis.</title><p>It differs from its closest species <italic><tp:taxon-name><tp:taxon-name-part taxon-name-part-type="genus" reg="Oxneriaria">O.</tp:taxon-name-part><tp:taxon-name-part taxon-name-part-type="species" reg="pruinosa">pruinosa</tp:taxon-name-part></tp:taxon-name></italic> by having lobate black margins (vs. non-lobate), K test positive light brown (vs. K positive yellow), KC test positive dark brown (vs. KC negative), apothecia epruinose (vs. densely pruinose), distinct proper-exciple 30–50 µm wide (vs. indistinct) and polarilocular ellipsoid ascospores (vs. simple ellipsoid).</p></tp:treatment-sec><tp:treatment-sec sec-type="description" id="SECID0EM5BG"><title>Description.</title><p>
              Thallus crustose, epilithic, irregular, 1.5–2 cm across, zonate, areolate to poorly bullate up to 0.8 mm in diam. to lobate up to 1.5 mm at margins, determinate and radiate. <bold><italic>Hypothallus</italic></bold> light grey. <bold><italic>Upper surface</italic></bold> dull grey, black at margins. <bold><italic>Thallus</italic></bold> heteromerous, upper cortex 20–55 µm thick, paraplectenchymatous hyaline cells 6–15 µm in diam. <bold><italic>Algal layer</italic></bold> discontinuous, 50–90 µm thick, photobiont <italic><tp:taxon-name><tp:taxon-name-part taxon-name-part-type="genus" reg="Trebouxia">Trebouxia</tp:taxon-name-part></tp:taxon-name></italic> sp, coccoid cells, globose to sub-globose, 13–21 µm in diam. <bold><italic>Medulla</italic></bold> and <bold><italic>lower cortex</italic></bold> not differentiated and consisting of paraplectenchymatous, globose to sub-globose hyaline cells, 5–12 µm diam.</p><p><bold><italic>Apothecia</italic></bold> without stipe, aspicilioid, epruinose, one apothecium per areole, rounded, 520–700 µm in diam., with black disc 350–550 µm in diam., dull, concave. <bold><italic>Proper exciple</italic></bold>, 30–50 µm thick. <bold><italic>Thalline exciple</italic></bold> 90–145 µm thick. <bold><italic>Epihymenium</italic></bold> brown, 10–24 µm thick. <bold><italic>Hymenium</italic></bold> hyaline, 90–160 µm thick. <bold><italic>Hypothecium</italic></bold> hyaline, 50–90 µm thick. <bold><italic>Asci</italic></bold> clavate, 8–spored, 75–110 × 16–27 µm. <bold><italic>Ascospores</italic></bold> hyaline, ellipsoid, polarilocular 11–18 × 7–10 µm. <bold><italic>Paraphyses</italic></bold> moniliform, septate, cylindrical cells 4–10 × 1–2 µm, with internally brown terminal cells. <bold><italic>Pycnidia</italic></bold> roccella type (<xref ref-type="bibr" rid="B20">Ryan et al. 2002</xref>), globose to pyriform, 230–320 × 210–280 µm dark brown ostiole, long filiform hyaline conidia, 19–35 × 1 µm.</p></tp:treatment-sec><tp:treatment-sec sec-type="ecology" id="SECID0EMCAI"><title>Ecology.</title><p>Saxicolous, Quartz, known only from Deosai Plains, Gilgit-Baltistan, occurring at elevations between 4,364 m and 4,689 m in extreme cold conditions.</p></tp:treatment-sec><tp:treatment-sec sec-type="Chemical study" id="SECID0ERCAI"><title>Chemical study.</title><p>K +ve (light brown), C -ve, KC +ve (dark brown), <abbrev xmlns:xlink="http://www.w3.org/1999/xlink" xlink:title="ultra-violet" id="ABBRID0EXCAI" xlink:type="simple">UV</abbrev> +ve (light green), hymenium initially blue then turning dark blue after Lugol’s solution. Substictic acid and two unknown substances detected through <bold><abbrev xmlns:xlink="http://www.w3.org/1999/xlink" xlink:title="thin layer chromatography" id="ABBRID0E3CAI" xlink:type="simple">TLC</abbrev></bold>.</p></tp:treatment-sec><tp:treatment-sec sec-type="material" id="SECID0EADAI"><title>Additional material examined.</title><p>Pakistan. GILGIT BALTISTAN: Deosai Plains, <named-content xmlns:xlink="http://www.w3.org/1999/xlink" content-type="dwc:verbatimCoordinates" xlink:type="simple"><named-content content-type="geo-json" specific-use="{&#34;type&#34;:&#34;Point&#34;,&#34;coordinates&#34;:[75.740936,35.107939]}" id="NCID0EJDAI" xlink:type="simple">35°6'28.58"N, 75°44'27.37"E</named-content></named-content>, 4,364 m, on rocks, 15 May 2019, M. Usman &amp; Kamran Habib DEO666 (LAH, paratype; LAH37416; GenBank <ext-link xmlns:xlink="http://www.w3.org/1999/xlink" ext-link-type="gen" xlink:href="OR037226" xlink:type="simple">OR037226</ext-link> [ITS], <ext-link xmlns:xlink="http://www.w3.org/1999/xlink" ext-link-type="gen" xlink:href="OR037222" xlink:type="simple">OR037222</ext-link> [<abbrev xmlns:xlink="http://www.w3.org/1999/xlink" xlink:title="nuclear large subunit" id="ABBRID0EYDAI" xlink:type="simple">LSU</abbrev>], <ext-link xmlns:xlink="http://www.w3.org/1999/xlink" ext-link-type="gen" xlink:href="OR037262" xlink:type="simple">OR037262</ext-link> [<abbrev xmlns:xlink="http://www.w3.org/1999/xlink" xlink:title="mitochondrial" id="ABBRID0EBEAI" xlink:type="simple">mt</abbrev><abbrev xmlns:xlink="http://www.w3.org/1999/xlink" xlink:title="small subunit" id="ABBRID0EFEAI" xlink:type="simple">SSU</abbrev>].</p></tp:treatment-sec><tp:treatment-sec><!--Section generated to contain objects referenced in tp:taxon-treatment.--><fig id="F2" position="float" orientation="portrait"><object-id xmlns:xlink="http://www.w3.org/1999/xlink" content-type="doi" xlink:type="simple">10.3897/mycokeys.102.113310.figure2</object-id><object-id xmlns:xlink="http://www.w3.org/1999/xlink" content-type="arpha" xlink:type="simple">40E9C677-4A71-5C4E-A14D-B1C20B9340BC</object-id><label>Figure 2.</label><caption><p><italic><tp:taxon-name><tp:taxon-name-part taxon-name-part-type="genus" reg="Oxneriaria">Oxneriaria</tp:taxon-name-part><tp:taxon-name-part taxon-name-part-type="species" reg="deosaiensis">deosaiensis</tp:taxon-name-part></tp:taxon-name></italic> sp. nov. holotype (LAH37200) <bold>A</bold> thallus <bold>B</bold> margins <bold>C</bold> apothecia under stereomicroscope <bold>D</bold> ascospores in Lugol’s solution <bold>E</bold> conidia <bold>F</bold> pycnidium. Photos by Muhammad Usman. Scale bars: 1 cm (<bold>A</bold>); 1 mm (<bold>B, C</bold>); 20 μm (<bold>D</bold>); 30 μm (<bold>E</bold>); 100 μm (<bold>F</bold>).</p></caption><graphic xmlns:xlink="http://www.w3.org/1999/xlink" xlink:href="mycokeys-102-285-g002.jpg" position="float" orientation="portrait" xlink:type="simple" id="oo_995445.jpg"><uri content-type="original_file" xlink:type="simple">https://binary.pensoft.net/fig/995445</uri></graphic></fig></tp:treatment-sec><ref-list><ref id="B20"><mixed-citation xmlns:xlink="http://www.w3.org/1999/xlink" xlink:type="simple"><person-group><name name-style="western"><surname>Ryan</surname><given-names>BD</given-names></name><name name-style="western"><surname>Bungartz</surname><given-names>F</given-names></name><name name-style="western"><surname>Nash</surname><given-names>TH</given-names></name></person-group> (<year>2002</year>) Morphology and anatomy of the lichen thallus. Lichen flora of the Greater Sonoran Desert Region. I. Lichens unlimited. Arizona State University, Tempe, 8–40.</mixed-citation></ref></ref-list></tp:taxon-treatment>
